# Supplementary material for: Hyper-Cross-Linked Polystyrene as a Stabilizing Medium for Small Metal Clusters
Source: Molecules. 2021 Aug 31;26(17):5294. doi: 10.3390/molecules26175294 (PMC8433677; doi:10.3390/molecules26175294)
Supplement: Supplementary file 1 [file molecules-26-05294-s001.zip]

Archive with 1 entries (1 files):
- molecules-1334710-supplementary.pdf
